# Supplementary material for: Using Distributed Lag Non-Linear Models to Estimate Exposure Lag-Response Associations between Long-Term Air Pollution Exposure and Incidence of Cardiovascular Disease
Source: Int J Environ Res Public Health. 2022 Feb 24;19(5):2630. doi: 10.3390/ijerph19052630 (PMC8909720; doi:10.3390/ijerph19052630)
Supplement: Supplementary file 1 [file ijerph-19-02630-s001.zip]

Archive with 1 entries (1 files):
- ijerph-1542994-supplementary.pdf
